# Supplementary material for: Exosome-Modified Liposomes Targeted Delivery of Thalidomide to Regulate Treg Cells for Antitumor Immunotherapy
Source: Pharmaceutics. 2023 Mar 27;15(4):1074. doi: 10.3390/pharmaceutics15041074 (PMC10142880; doi:10.3390/pharmaceutics15041074)
Supplement: Supplementary file 1 [file pharmaceutics-15-01074-s001.zip]

Archive with 1 entries (1 files):
- pharmaceutics-2201844-supplementary.pdf
